# Supplementary material for: The flexible N-terminal motif of uL11 unique to eukaryotic ribosomes interacts with P-complex and facilitates protein translation
Source: Nucleic Acids Res. 2022 May 11;50(9):5335–48. doi: 10.1093/nar/gkac292 (PMC9122527; doi:10.1093/nar/gkac292)
Supplement: gkac292_Supplemental_Files [file gkac292_supplemental_files.zip]

Archive with 2 entries (2 files):
- MD_start_structures.zip
- SI.pdf
